# Supplementary material for: Adhesion Forces of Oral Bacteria to Titanium and the Correlation with Biophysical Cellular Characteristics
Source: Bioengineering (Basel). 2022 Oct 17;9(10):567. doi: 10.3390/bioengineering9100567 (PMC9598062; doi:10.3390/bioengineering9100567)
Supplement: Supplementary file 1 [file bioengineering-09-00567-s001.zip]

Archive with 1 entries (1 files):
- bioengineering-1852405-supplementary.pdf
